# Supplementary material for: Patients’ Experiences of a Sarcoma Diagnosis: A Process Mapping Exercise of Diagnostic Pathways
Source: Cancers (Basel). 2023 Aug 3;15(15):3946. doi: 10.3390/cancers15153946 (PMC10417695; doi:10.3390/cancers15153946)
Supplement: Supplementary file 1 [file cancers-15-03946-s001.zip]

Archive with 1 entries (1 files):
- cancers-2505170-supplementary.pdf
